# Supplementary material for: Targeting Cardiovascular Diseases by Flavonols: An Update
Source: Nutrients. 2022 Mar 30;14(7):1439. doi: 10.3390/nu14071439 (PMC9003055; doi:10.3390/nu14071439)
Supplement: Supplementary file 1 [file nutrients-14-01439-s001.zip]

Archive with 1 entries (1 files):
- nutrients-1631354-supplementary.pdf
